# Supplementary material for: Two mechanisms repress cyclin B1 translation to maintain prophase arrest in mouse oocytes
Source: Nat Commun. 2024 Nov 20;15:10044. doi: 10.1038/s41467-024-54161-w (PMC11579420; doi:10.1038/s41467-024-54161-w)
Supplement: Supplementary file 2 — Supplementary Data 1 [file 41467_2024_54161_MOESM2_ESM.xlsx]

## Sheet: Tabelle1
Splint_18SRNA_50A_InvdT_1	ACAAAATAGAACCGCGGTCCTATTC AA AAA AAA AAA AAA AAA AAA AAA AAA AAA AAA AAA AAA AAA AAA AAA AAA TAT CTT TAG T*G*T* /3InvdT/
Splint_18SRNA_50A_InvdT_2	CATCGTTTATGGTCGGAACTACGAC AA AAA AAA AAA AAA AAA AAA AAA AAA AAA AAA AAA AAA AAA AAA AAA AAA TAT CTT TAG T*G*T* /3InvdT/
Splint_18SRNA_50A_InvdT_3	AGGTTTCCCGTGTTGAGTCAAATT AA AAA AAA AAA AAA AAA AAA AAA AAA AAA AAA AAA AAA AAA AAA AAA AAA TAT CTT TAG T*G*T* /3InvdT/
Splint_18SRNA_50A_InvdT_4	TGTTATTGCTCAATCTCGGGTGGCT AA AAA AAA AAA AAA AAA AAA AAA AAA AAA AAA AAA AAA AAA AAA AAA AAA TAT CTT TAG T*G*T* /3InvdT/
Splint_18SRNA_50A_InvdT_5	AGATAGTCAAGTTCGACCGTCTTCT AA AAA AAA AAA AAA AAA AAA AAA AAA AAA AAA AAA AAA AAA AAA AAA AAA TAT CTT TAG T*G*T* /3InvdT/
Ccnb1_RIBOmap_padlock_01	/5Phos/AAGATA ACATCTCTCGTAGACTA ATGCTCTACGGAGGAAGTGCAG ATTACGAGCCAT ACACTA
Ccnb1_RIBOmap_padlock_02	/5Phos/AAGATA ACATCTCTCGTAGACTA CACTCACTGCAAGGATTACATCAG ATTACGAGCCAT ACACTA
Ccnb1_RIBOmap_padlock_03	/5Phos/AAGATA ACATCTCTCGTAGACTA CAAGAGCAGTTCTCGGTCT ATTACGAGCCAT ACACTA
Ccnb1_RIBOmap_padlock_04	/5Phos/AAGATA ACATCTCTCGTAGACTA CGTGTTGTTAGTCACAAAGGCG ATTACGAGCCAT ACACTA
Ccnb1_ROBOmap_primer_01	CGACGTCAACCTCTCCGACTTT GTCGCTACGAGAG
Ccnb1_ROBOmap_primer_02	CCCCATCATCTGCGTCTAC GTCGCTACGAGAG
Ccnb1_ROBOmap_primer_03	TCGCTGACTTTATTACCAATGTC GTCGCTACGAGAG
Ccnb1_ROBOmap_primer_04	CTGTCTGATCTGGTGCTTAGTG GTCGCTACGAGAG
Orc6_RIBOmap_padlock_01	/5Phos/AAGATA ACATCTCTCGTAGACTA AGTCGATCAAGTATTGCCT ATTACGAGCCAT ACACTA
Orc6_RIBOmap_padlock_02	/5Phos/AAGATA ACATCTCTCGTAGACTA AGTCTCTGTTAATCTGCTGCCC ATTACGAGCCAT ACACTA
Orc6_RIBOmap_padlock_03	/5Phos/AAGATA ACATCTCTCGTAGACTA CAGTGGTGAAAAGTGGCCT ATTACGAGCCAT ACACTA
Orc6_RIBOmap_padlock_04	/5Phos/AAGATA ACATCTCTCGTAGACTA TTCCAACATTTGAATTTAATCCT ATTACGAGCCAT ACACTA
Orc6_ROBOmap_primer_01	CCCAATCTTTTCTAACTGCTTAC GTCGCTACGAGAG
Orc6_ROBOmap_primer_02	GTGCTGGTCTAGCTAAATCTGC GTCGCTACGAGAG
Orc6_ROBOmap_primer_03	TGCATGCTGAGAGTAGTGCG GTCGCTACGAGAG
Orc6_ROBOmap_primer_04	ACTGTACAGCTAGGTCTCT GTCGCTACGAGAG
Btg4_RIBOmap_padlock_01	/5Phos/AAGATA ACATCTCTCGTAGACTA AGTCAGGGTGCCAGTGACCT ATTACGAGCCAT ACACTA
Btg4_RIBOmap_padlock_02	/5Phos/AAGATA ACATCTCTCGTAGACTA GCCTCCCTGCTGCAGCT ATTACGAGCCAT ACACTA
Btg4_RIBOmap_padlock_03	/5Phos/AAGATA ACATCTCTCGTAGACTA CCCGGGAGGAACCCACGACCAT ATTACGAGCCAT ACACTA
Btg4_RIBOmap_padlock_04	/5Phos/AAGATA ACATCTCTCGTAGACTA AAGCTGGCCGGCACCACT ATTACGAGCCAT ACACTA
Btg4_ROBOmap_primer_01	AGCCTGCCCCTTGGAAGG GTCGCTACGAGAG
Btg4_ROBOmap_primer_02	TGGGTTGTTCACTTTGGGGATGATCT GTCGCTACGAGAG
Btg4_ROBOmap_primer_03	TGGGCACTGGGTGGCAAGCAG GTCGCTACGAGAG
Btg4_ROBOmap_primer_04	ACCCAGTGATATCTGTCCACCCTGCG GTCGCTACGAGAG
Tcl1b4_RIBOmap_padlock_01	/5Phos/AAGATA ACATCTCTCGTAGACTA GGTGGGAATGGCATACAGGG ATTACGAGCCAT ACACTA
Tcl1b4_RIBOmap_padlock_02	/5Phos/AAGATA ACATCTCTCGTAGACTA GGAAGAGTGTGGTCATCTGCCA ATTACGAGCCAT ACACTA
Tcl1b4_RIBOmap_padlock_03	/5Phos/AAGATA ACATCTCTCGTAGACTA CCCGGTATGTGTTCCTGGACT ATTACGAGCCAT ACACTA
Tcl1b4_RIBOmap_padlock_04	/5Phos/AAGATA ACATCTCTCGTAGACTA CCTCTGTGCCATAAAACTGGG ATTACGAGCCAT ACACTA
Tcl1b4_ROBOmap_primer_01	ATCTCTTGTGCAGACCAGGAAGC GTCGCTACGAGAG
Tcl1b4_ROBOmap_primer_02	AGAGAGTCGGGACTAGGCTC GTCGCTACGAGAG
Tcl1b4_ROBOmap_primer_03	TCTCCAGTGCATGGCATCTGC GTCGCTACGAGAG
Tcl1b4_ROBOmap_primer_04	ATCCAGCATCAGGACCAG GTCGCTACGAGAG
Actb_RIBOmap_padlock_01	/5Phos/AAGATA ACATCTCTCGTAGACTA CCTGTGGTACGACCAGAGG ATTACGAGCCAT ACACTA
Actb_RIBOmap_padlock_02	/5Phos/AAGATA ACATCTCTCGTAGACTA CAGCGCAGCGATATCGTCAT ATTACGAGCCAT ACACTA
Actb_RIBOmap_padlock_03	/5Phos/AAGATA ACATCTCTCGTAGACTA GATGCCACAGGATTCCATA ATTACGAGCCAT ACACTA
Actb_RIBOmap_padlock_04	/5Phos/AAGATA ACATCTCTCGTAGACTA CCTGCTCGAAGTCTAGAGCAA ATTACGAGCCAT ACACTA
Actb_ROBOmap_primer_01	GTCTCCGGAGTCCATCACAAT GTCGCTACGAGAG
Actb_ROBOmap_primer_02	CCGGAGCCGTTGTCGACGA GTCGCTACGAGAG
Actb_ROBOmap_primer_03	GGAATTGAATGTAGTTTCAT GTCGCTACGAGAG
Actb_ROBOmap_primer_04	GGATGCGGCAGTGGCCATC GTCGCTACGAGAG
Sec61g_RIBOmap_padlock_01	/5Phos/AAGATA ACATCTCTCGTAGACTA GGCAACCCACAGCCCGCCCAT ATTACGAGCCAT ACACTA
Sec61g_RIBOmap_padlock_02	/5Phos/AAGATA ACATCTCTCGTAGACTA TAGAGACACGTAGCTCAGGAGAG ATTACGAGCCAT ACACTA
Sec61g_RIBOmap_padlock_03	/5Phos/AAGATA ACATCTCTCGTAGACTA TGCCGGCTGGGCTCCA ATTACGAGCCAT ACACTA
Sec61g_RIBOmap_padlock_04	/5Phos/AAGATA ACATCTCTCGTAGACTA TTCTGTCGGGTTTGGTGCAT ATTACGAGCCAT ACACTA
Sec61g_ROBOmap_primer_01	ACCGAGCCCAACGGAACCGGAAG GTCGCTACGAGAG
Sec61g_ROBOmap_primer_02	TGTTGGATGGCGGATTGAGAG GTCGCTACGAGAG
Sec61g_ROBOmap_primer_03	ACCAGCCGAATTGAGTCCTTTACAA GTCGCTACGAGAG
Sec61g_ROBOmap_primer_04	GCCATGGCAATCTTCTGGAATTC GTCGCTACGAGAG
Tbca_RIBOmap_padlock_01	/5Phos/AAGATA ACATCTCTCGTAGACTA CTTGATCTGCCTCACGCGAGG ATTACGAGCCAT ACACTA
Tbca_RIBOmap_padlock_02	/5Phos/AAGATA ACATCTCTCGTAGACTA AGTTCTCTCCATCTTCAGCCT ATTACGAGCCAT ACACTA
Tbca_RIBOmap_padlock_03	/5Phos/AAGATA ACATCTCTCGTAGACTA TCATCATCCGGGACTCTTGCAGGAT ATTACGAGCCAT ACACTA
Tbca_RIBOmap_padlock_04	/5Phos/AAGATA ACATCTCTCGTAGACTA GCACTACACGGGCTTCT ATTACGAGCCAT ACACTA
Tbca_ROBOmap_primer_01	ATCGCCTCACTACTCCGGTCTTG GTCGCTACGAGAG
Tbca_ROBOmap_primer_02	CTCTGCCTGCTTCTTAATGGC GTCGCTACGAGAG
Tbca_ROBOmap_primer_03	ACCGACGCTGGCAATCTGG GTCGCTACGAGAG
Tbca_ROBOmap_primer_04	AGGCTTCTAGCTTTACGGAATC GTCGCTACGAGAG
Ewsr1_RIBOmap_padlock_01	/5Phos/AAGATA ACATCTCTCGTAGACTA AGCCCTGCTGGGCTGCAGCT ATTACGAGCCAT ACACTA
Ewsr1_RIBOmap_padlock_02	/5Phos/AAGATA ACATCTCTCGTAGACTA GGTCCTCCACGTCCGCCT ATTACGAGCCAT ACACTA
Ewsr1_RIBOmap_padlock_03	/5Phos/AAGATA ACATCTCTCGTAGACTA CAGTCTCCAGCTCGGTGCTGGA ATTACGAGCCAT ACACTA
Ewsr1_RIBOmap_padlock_04	/5Phos/AAGATA ACATCTCTCGTAGACTA GGGAGGAAGCCCTCGGGCT ATTACGAGCCAT ACACTA
Ewsr1_ROBOmap_primer_01	AGTTGGCTGGGCGGTGTAAGCACT GTCGCTACGAGAG
Ewsr1_ROBOmap_primer_02	ACGGTGCTCGCCTTTATCCATTTTCC GTCGCTACGAGAG
Ewsr1_ROBOmap_primer_03	ACAGCCCGGATTGGGACACT GTCGCTACGAGAG
Ewsr1_ROBOmap_primer_04	ACCACCCGGAGGTGGAAAGGGTG GTCGCTACGAGAG
Tiparp_RIBOmap_padlock_01	/5Phos/AAGATA ACATCTCTCGTAGACTA GTCTGGCTCAGGTTCAGTGGT ATTACGAGCCAT ACACTA
Tiparp_RIBOmap_padlock_02	/5Phos/AAGATA ACATCTCTCGTAGACTA TGGTGGACACGATGGGT ATTACGAGCCAT ACACTA
Tiparp_RIBOmap_padlock_03	/5Phos/AAGATA ACATCTCTCGTAGACTA GTTTCTGGTGGAAAACTGTGGTCT ATTACGAGCCAT ACACTA
Tiparp_RIBOmap_padlock_04	/5Phos/AAGATA ACATCTCTCGTAGACTA GTGGGAACCCCACCAAGTGT ATTACGAGCCAT ACACTA
Tiparp_ROBOmap_primer_01	AGGAGAAGGAGGCTGTACTACA GTCGCTACGAGAG
Tiparp_ROBOmap_primer_02	AGGACAGGCATACTGTTTTCTG GTCGCTACGAGAG
Tiparp_ROBOmap_primer_03	ATCTGCCACTGTCCCACTGA GTCGCTACGAGAG
Tiparp_ROBOmap_primer_04	TGCTTCAAGAGGCAGAGAAGCCT GTCGCTACGAGAG
Ing3_RIBOmap_padlock_01	/5Phos/AAGATA ACATCTCTCGTAGACTA CCGTAGGTCCATCGGAAGCTGCT ATTACGAGCCAT ACACTA
Ing3_RIBOmap_padlock_02	/5Phos/AAGATA ACATCTCTCGTAGACTA TGGTGATGGCCCCTGCGCCAG ATTACGAGCCAT ACACTA
Ing3_RIBOmap_padlock_03	/5Phos/AAGATA ACATCTCTCGTAGACTA GTCCGTGGCGGAGGAACTGG ATTACGAGCCAT ACACTA
Ing3_RIBOmap_padlock_04	/5Phos/AAGATA ACATCTCTCGTAGACTA AGAACCACTTCCCCTTCGGCGCT ATTACGAGCCAT ACACTA
Ing3_ROBOmap_primer_01	CGCGCATCTCCGTGAAGCGG GTCGCTACGAGAG
Ing3_ROBOmap_primer_02	TTGCACGGCCTGTGCTGCCGC GTCGCTACGAGAG
Ing3_ROBOmap_primer_03	TGCTCTTCCTGCCACTCCGC GTCGCTACGAGAG
Ing3_ROBOmap_primer_04	ATGGCAGCGGTGCACTGCGG GTCGCTACGAGAG
Nlrp5_RIBOmap_padlock_01	/5Phos/AAGATA ACATCTCTCGTAGACTA CTGGTGCCATTGACCTGCTG ATTACGAGCCAT ACACTA
Nlrp5_RIBOmap_padlock_02	/5Phos/AAGATA ACATCTCTCGTAGACTA GTCGCCCAAGTCCAGCTCCT ATTACGAGCCAT ACACTA
Nlrp5_RIBOmap_padlock_03	/5Phos/AAGATA ACATCTCTCGTAGACTA GCAGCTGGCAGGTGTGAGG ATTACGAGCCAT ACACTA
Nlrp5_RIBOmap_padlock_04	/5Phos/AAGATA ACATCTCTCGTAGACTA GTTCTGTGTGAGTTGGCAGTCCA ATTACGAGCCAT ACACTA
Nlrp5_ROBOmap_primer_01	AGGCATCCAGGGTGTCCATTG GTCGCTACGAGAG
Nlrp5_ROBOmap_primer_02	ATGGCCCGTTGACTCAGGATG GTCGCTACGAGAG
Nlrp5_ROBOmap_primer_03	AAGGGCTGAGACCAGAAGGT GTCGCTACGAGAG
Nlrp5_ROBOmap_primer_04	AGGCCAGGTCCTCGCAGC GTCGCTACGAGAG
ZP2_RIBOmap_padlock_01	/5Phos/AAGATA ACATCTCTCGTAGACTA GCTTACAGATGCTTTCCTCTGCCACCT ATTACGAGCCAT ACACTA
ZP2_RIBOmap_padlock_02	/5Phos/AAGATA ACATCTCTCGTAGACTA ATTCTCGGACTGAGGAAGGCT ATTACGAGCCAT ACACTA
ZP2_RIBOmap_padlock_03	/5Phos/AAGATA ACATCTCTCGTAGACTA GTCCAGGTTCAGTGCGGGT ATTACGAGCCAT ACACTA
ZP2_RIBOmap_padlock_04	/5Phos/AAGATA ACATCTCTCGTAGACTA GCGCAGAGGCCGGGTCCT ATTACGAGCCAT ACACTA
ZP2_ROBOmap_primer_01	TGCTCCTGCCGCACGGA GTCGCTACGAGAG
ZP2_ROBOmap_primer_02	AGAGTGCCTGGGAAGGCAG GTCGCTACGAGAG
ZP2_ROBOmap_primer_03	AGAGGAATTTCCCACCAGGAGG GTCGCTACGAGAG
ZP2_ROBOmap_primer_04	AGCCATCCATGACAATCTGCCACTG GTCGCTACGAGAG
Astl_RIBOmap_padlock_01	/5Phos/AAGATA ACATCTCTCGTAGACTA CATCCCTCCACTGCGTCCCACA ATTACGAGCCAT ACACTA
Astl_RIBOmap_padlock_02	/5Phos/AAGATA ACATCTCTCGTAGACTA GGCTGCCCACGCCAGCTG ATTACGAGCCAT ACACTA
Astl_RIBOmap_padlock_03	/5Phos/AAGATA ACATCTCTCGTAGACTA GGACACTCCGGCTGCAGT ATTACGAGCCAT ACACTA
Astl_RIBOmap_padlock_04	/5Phos/AAGATA ACATCTCTCGTAGACTA CCCCGATTTTGAAGCATCGGCT ATTACGAGCCAT ACACTA
Astl_ROBOmap_primer_01	AGTGGGTGCCAAGGACACCACC GTCGCTACGAGAG
Astl_ROBOmap_primer_02	ACTGGAGGTCCAGAGTGGTATGATGG GTCGCTACGAGAG
Astl_ROBOmap_primer_03	AACCCTCTCCCGTGGGAGTC GTCGCTACGAGAG
Astl_ROBOmap_primer_04	AGCTGTCTGCACCTGCTCCA GTCGCTACGAGAG
Detection Probe 1	/5ATTO565N/ATTACGAGCCATAC/3InvdT/
Detection Probe 2	/5ATTO565N/TCTCTCGTAGACTA/3InvdT/
