# Supplementary material for: Two mechanisms repress cyclin B1 translation to maintain prophase arrest in mouse oocytes
Source: Nat Commun. 2024 Nov 20;15:10044. doi: 10.1038/s41467-024-54161-w (PMC11579420; doi:10.1038/s41467-024-54161-w)
Supplement: Supplementary file 3 — Supplementary Data 2 [file 41467_2024_54161_MOESM3_ESM.xlsx]

## Sheet: Tabelle1
Primer name	Primer number	Sequence
Ccnb1 3'UTR fwd	P1	GACGAGCTGTACAAGTAACTCCAATAGACTGCTACATCTGCAGATGCAG
Ccnb1 3'UTR rev 1	P2	GTAACCAGATCAAGCTATCATTTAAAAGCTTTCCACCAATAAATTTTATTCAACTTGATATCAGATG
Ccnb1 3'UTR rev 2	P3	TTAAATCGCCGGCGGCGCGCCAAAGCTTTCCACCAATAAATTTTATTCAACTTGATATCAGATG
10×PP7 fwd	P4	TGGACGAGCTGTACAAGTAAAAGGTACCTAATTGCCTAGAAAGGAGCAGAC
10×PP7 rev	P5	ACCAGATCAAGCTATCATTTAAGGATCTAATGAACCCGGGAATACTGCAG
