# Supplementary material for: Two mechanisms repress cyclin B1 translation to maintain prophase arrest in mouse oocytes
Source: Nat Commun. 2024 Nov 20;15:10044. doi: 10.1038/s41467-024-54161-w (PMC11579420; doi:10.1038/s41467-024-54161-w)
Supplement: Supplementary file 4 — Supplementary Data 3 [file 41467_2024_54161_MOESM4_ESM.xlsx]

## Sheet: Tabelle1
mRNA	siRNA ID	Sence	Antisense
Ccnb1	s114071	GCUGAACUGUACACUAGUUtt	AACUAGUGUACAGUUCAGCtg
Ccnb1	s114072	ACUUCGCCUUUGUGACUAAtt	UUAGUCACAAAGGCGAAGUca
Pabpc1	s71211	GCACUAUAUGAUACGUUUUtt	AAAACGUAUCAUAUAGUGCtt
Pabpc1	s71213	GAACCGUGCUGCAUACUAUtt	AUAGUAUGCAGCACGGUUCtg
Pabpc4	s106566	GCGCGAAGGUGAUGCUAGAtt	UCUAGCAUCACCUUCGCGCtg
Pabpc4	s106567	UGUUCACUUCGAGACCCAAtt	UUGGGUCUCGAAGUGAACAaa
