# Supplementary material for: Two mechanisms repress cyclin B1 translation to maintain prophase arrest in mouse oocytes
Source: Nat Commun. 2024 Nov 20;15:10044. doi: 10.1038/s41467-024-54161-w (PMC11579420; doi:10.1038/s41467-024-54161-w)
Supplement: Supplementary file 5 — Supplementary Data 4 [file 41467_2024_54161_MOESM5_ESM.xlsx]

## Sheet: Tabelle1
Primer name	Sequence
Ccnb1 S	GGTGTAACGGCCATGTTTATTG
Ccnb1 AS	CTGTCTGATCTGGTGCTTAGTG
Actb S	CCGTAAAGACCTCTATGCCAAC
Actb AS	AGGAGCCAGAGCAGTAATCT
mClover3 S	GTCTATATCACGGCCGACAAG
mClover3 AS	GGGTGTTCTGCTGGTAGTG
mScarlet S	CACCCTGATCTACAAGGTGAAG
mScarlet AS	CCCAGCCCATTGTCTTCTT
Tcl1b4 S	GCATCTTCTCTTGCTCACTTTG
Tcl1b4 AS	GAAGCCCAGGTGTAGGATTT
Sec61g S	CATGGGATTCATTGGCTTCTTC
Sec61g AS	CGCTTTACTTCATGCCCTTTC
18S rRNA S	CTGAGAAACGGCTACCACATC
18S rRNA AS	GCCTCGAAAGAGTCCTGTATTG
