# Supplementary material for: Two mechanisms repress cyclin B1 translation to maintain prophase arrest in mouse oocytes
Source: Nat Commun. 2024 Nov 20;15:10044. doi: 10.1038/s41467-024-54161-w (PMC11579420; doi:10.1038/s41467-024-54161-w)
Supplement: Supplementary file 10 — Source data [file 41467_2024_54161_MOESM10_ESM.xlsx]

## Sheet: Fig. 1i
	mClover3, mScarlet			CGH-1-mClover3, mScarlet			mClover3, LSM14B-mScarlet			CGH-1-mClover3, LSM14B-mScarlet
2	0	0	11.1111	0	0	0	0	0	0	0	0	0
2.5	0	0	11.1111	0	0	0	0	0	0	0	0	0
3	0	22.2222	22.2222	0	0	0	0	0	0	0	0	0
3.5	16.6667	66.6667	55.5556	0	0	6.25	0	0	0	0	8.33333	0
4	44.4444	77.7778	88.8889	7.14286	0	6.25	10	0	0	0	8.33333	0
4.5	50	77.7778	88.8889	14.2857	0	12.5	10	0	0	0	8.33333	0
5	88.8889	100	88.8889	64.2857	33.3333	43.75	20	11.1111	5.55556	0	8.33333	0
5.5	100	100	88.8889	78.5714	41.6667	56.25	20	33.3333	16.6667	0	16.6667	0
6	100	100	88.8889	85.7143	58.3333	62.5	30	33.3333	27.7778	5.55556	16.6667	0
6.5	100	100	88.8889	85.7143	75	68.75	40	33.3333	61.1111	5.55556	16.6667	0
7	100	100	88.8889	85.7143	75	75	40	33.3333	72.2222	11.1111	16.6667	0
7.5	100	100	88.8889	92.8571	83.3333	87.5	40	44.4444	77.7778	11.1111	16.6667	0
8	100	100	88.8889	92.8571	83.3333	93.75	50	44.4444	88.8889	22.2222	16.6667	0
8.5	100	100	88.8889	100	91.6667	93.75	50	55.5556	94.4444	22.2222	16.6667	0
9	100	100	100	100	91.6667	93.75	50	55.5556	94.4444	22.2222	16.6667	0
9.5	100	100	100	100	91.6667	100	50	55.5556	100	22.2222	16.6667	0
10	100	100	100	100	91.6667	100	50	55.5556	100	22.2222	16.6667	0
10.5	100	100	100	100	91.6667	100	60	55.5556	100	22.2222	16.6667	0
11	100	100	100	100	91.6667	100	60	66.6667	100	22.2222	16.6667	0
11.5	100	100	100	100	91.6667	100	60	77.7778	100	22.2222	16.6667	0
12	100	100	100	100	91.6667	100	70	88.8889	100	22.2222	16.6667	0

## Sheet: Fig. 1j
mClover3, mScarlet	CGH-1-mClover3, mScarlet	mClover3, LSM14B-mScarlet	CGH-1-mClover3, LSM14B-mScarlet
100	100	70	22.2222
100	91.6667	88.8889	16.6667
100	100	100	0

## Sheet: Fig. 2e
GV	4h
0.978584	3.35515
0.936942	3.55146
1.22546	2.86139
1.06782	2.72754
0.984533	3.95003
1.40095	1.63593
0.645449	4.27424
0.698989	2.02261
1.37716	3.21535
0.844735	2.72159
1.20167	3.90244
0.913147	2.20404
0.963712	3.70315
0.803093	4.76205
0.957763	2.10589
0.974186	3.8489
1.47147	2.02558
0.925273	2.52826
0.860056	3.88459
0.815218	3.09042
1.01902	1.58968
0.97011	1.7731
0.913045	1.89538
1.04348	2.8818
0.986414	2.83288
1.21468	3.72147
0.807066	2.84919
	2.99593
	3.30164

## Sheet: Fig. 2g
Control IgG	Anti-DDX6
1.02769	1.95621
1.87508	3.60592
0.631037	3.30843
1.25306	2.97489
0.567933	3.09208
0.739214	2.11848
1.0367	3.76819
1.26207	1.83001
0.928525	2.47907
0.640051	2.92981
0.838377	1.86607
1.26207	2.40695
0.892466	1.90212
1.04572	1.38828
1.00976	2.30779
0.912195	2.23567
0.960976	1.90212
0.995122	2.82164
0.917073	1.35222
1.2	1.69478
1.19024	2.60528
0.687805	2.29756
0.809756	2.1561
1.19024	3.77561
1.38049	1.94634
0.858537	2.66829
1.11707	2.14146
0.941463	2.67317
0.829268	2.46829
	2.3561
	2.8439
	2.54634
	2.66829
	2.13171
	2.59024

## Sheet: Fig. 2h
	Resumption of meiosis	No resumption of meiosis
Control	0	100
cyclin B1 overexpression	100	0

## Sheet: Fig. 2i
	Resumption of meiosis	No resumption of meiosis
Control RNAi	96.7742	3.22581
Ccnb1 RNAi	45.2381	54.7619

## Sheet: Fig. 2k
Control IgG	Anti-CPEB1
1.17598	1.34754
1.05745	1.10736
1.2914	1.35378
0.832858	1.05121
0.873409	1.20094
0.86717	1.47232
1.56902	1.18534
0.782949	0.982585
0.72992	1.10112
1.00754	1.31947
0.917079	1.40681
0.895244	1.13855
1.08976	1.24149
1.09326	1.03873
0.900538	1.10424
1.2159	1.03249
0.914554	1.01617
1.26496	1.02318
0.732344	1.05121
0.869002	1.32453
0.809433	1.77655
0.94609	1.38059
1.06523	1.35957
1.15633	1.38059
0.942586	1.28949
	1.61186
	1.35256
	1.66091
	1.33153
	1.49973

## Sheet: Fig. 2l
	Resumption of meiosis	No resumption of meiosis
Control IgG	0	100
Anti-CPEB1	78.7879	21.2121

## Sheet: Fig. 3f
Control IgG	Anti-DDX6
0.832509	0.975512
0.819448	1.0148
0.808556	1.1785
1.34557	1.14968
0.914999	0.868008
0.904556	1.38949
0.837526	1.71587
0.934564	1.19739
1.60227	1.32718
0.761973	0.934606
1.09902	1.19471
1.05807	1.45214
1.04484	1.46998
1.1379	1.12822
0.898459	1.64627
1.13528	1.16256
1.09571	1.29474
0.821927	1.15339
0.661531	1.37836
1.29581	1.18249
1.00259	1.61717
0.939431	0.861863
1.04746	1.50838
1.08839	1.0311
0.928487	1.27192
1.1185	1.30084
0.89521	1.43304
1.02658	1.24465
1.1279	1.19068
1.11794	1.44194
0.776772	1.50447
1.00638	1.75368
1.05393	1.42376
1.25242	1.32663
0.834989	1.64285
1.17886	1.68121
0.893653	1.31436
0.914752
0.737124
0.899665
0.811209
0.899935
0.802675
1.63462

## Sheet: Fig. 3g
Control IgG	Anti-DDX6
1.28545	0.652581
0.62885	0.896931
0.778323	0.645453
0.861963	1.13084
1.10044	0.816727
1.18142	0.794335
0.895842	0.772417
1.2677	1.01497
0.839205	0.781547
0.813358	0.909452
0.77331	0.986925
1.12999	0.958043
1.06228	0.685026
1.31981	1.0046
1.29778	0.923236
1.00255	0.682223
0.827084	1.53601
0.934627	1.16355
	0.841905
	1.3016

[truncated: 51 more sheets: Fig. 3h, Fig. 3i, Fig. 3j, Fig. 3m, Fig. 4c, Fig. 4d, Fig. 4g, Fig. 4h, Fig. 4i, Fig. 5b, Fig. 5c, Fig. 5f, Fig. 5g, Fig. 5h, Fig. 5i, Fig. 5j, Fig. 6b, Fig. 6d, Fig. 6f, Fig. 7d …]
